# Supplementary material for: A Mechanistic Insight into the Anti-Staphylococcal Mode of Action of (+)-Usnic Acid and Its Synergy with Norfloxacin Against Methicillin-Resistant Staphylococcus aureus
Source: Biomolecules. 2025 May 22;15(6):750. doi: 10.3390/biom15060750 (PMC12190719; doi:10.3390/biom15060750)
Supplement: Supplementary file 1 [file biomolecules-15-00750-s001.zip]

Archive with 1 entries (1 files):
- biomolecules-3155422-supplementary.pdf
